# Supplementary material for: Cardiac Diffusion Tensor Biomarkers of Chronic Infarction Based on In Vivo Data
Source: Appl Sci (Basel). Author manuscript; Available in PMC 2022 Aug 25. (PMC9408809; doi:10.3390/app12073512)
Supplement: In vivo cDTI, native T1, post-contrast T1, and LGE data for the analyzed swine subjects [file NIHMS1812333-supplement-In_vivo_cDTI__native_T1__post-contrast_T1__and_LGE_data_for_the_analyzed_swine_subjects.zip]

Archive with 56 entries (50 files):
- DatasetRahman2022/
- __MACOSX/._DatasetRahman2022
- DatasetRahman2022/TR1445/
- __MACOSX/DatasetRahman2022/._TR1445
- DatasetRahman2022/.DS_Store
- __MACOSX/DatasetRahman2022/._.DS_Store
- DatasetRahman2022/TR1404/
- __MACOSX/DatasetRahman2022/._TR1404
- DatasetRahman2022/TR1434/
- __MACOSX/DatasetRahman2022/._TR1434
- DatasetRahman2022/TR1493/
- __MACOSX/DatasetRahman2022/._TR1493
- DatasetRahman2022/TR1446/
- __MACOSX/DatasetRahman2022/._TR1446
- DatasetRahman2022/Readme.txt
- __MACOSX/DatasetRahman2022/._Readme.txt
- DatasetRahman2022/TR1445/TR1445_postT1.mat
- __MACOSX/DatasetRahman2022/TR1445/._TR1445_postT1.mat
- DatasetRahman2022/TR1445/TR1445_LGE.mat
- __MACOSX/DatasetRahman2022/TR1445/._TR1445_LGE.mat
- DatasetRahman2022/TR1445/TR1445_nativeT1.mat
- __MACOSX/DatasetRahman2022/TR1445/._TR1445_nativeT1.mat
- DatasetRahman2022/TR1445/TR1445_cDTI.mat
- __MACOSX/DatasetRahman2022/TR1445/._TR1445_cDTI.mat
- DatasetRahman2022/TR1404/TR1404_cDTI.mat
- __MACOSX/DatasetRahman2022/TR1404/._TR1404_cDTI.mat
- DatasetRahman2022/TR1404/TR1404_nativeT1.mat
- __MACOSX/DatasetRahman2022/TR1404/._TR1404_nativeT1.mat
- DatasetRahman2022/TR1404/TR1404_postT1.mat
- __MACOSX/DatasetRahman2022/TR1404/._TR1404_postT1.mat
- DatasetRahman2022/TR1404/TR1404_LGE.mat
- __MACOSX/DatasetRahman2022/TR1404/._TR1404_LGE.mat
- DatasetRahman2022/TR1434/TR1434_LGE.mat
- __MACOSX/DatasetRahman2022/TR1434/._TR1434_LGE.mat
- DatasetRahman2022/TR1434/TR1434_postT1.mat
- __MACOSX/DatasetRahman2022/TR1434/._TR1434_postT1.mat
- DatasetRahman2022/TR1434/TR1434_nativeT1.mat
- __MACOSX/DatasetRahman2022/TR1434/._TR1434_nativeT1.mat
- DatasetRahman2022/TR1434/TR1434_cDTI.mat
- __MACOSX/DatasetRahman2022/TR1434/._TR1434_cDTI.mat
- DatasetRahman2022/TR1493/TR1493_postT1.mat
- __MACOSX/DatasetRahman2022/TR1493/._TR1493_postT1.mat
- DatasetRahman2022/TR1493/TR1493_nativeT1.mat
- __MACOSX/DatasetRahman2022/TR1493/._TR1493_nativeT1.mat
- DatasetRahman2022/TR1493/TR1493_LGE.mat
- __MACOSX/DatasetRahman2022/TR1493/._TR1493_LGE.mat
- DatasetRahman2022/TR1493/TR1493_cDTI.mat
- __MACOSX/DatasetRahman2022/TR1493/._TR1493_cDTI.mat
- DatasetRahman2022/TR1446/TR1446_LGE.mat
- __MACOSX/DatasetRahman2022/TR1446/._TR1446_LGE.mat
- DatasetRahman2022/TR1446/TR1446_cDTI.mat
- __MACOSX/DatasetRahman2022/TR1446/._TR1446_cDTI.mat
- DatasetRahman2022/TR1446/TR1446_postT1.mat
- __MACOSX/DatasetRahman2022/TR1446/._TR1446_postT1.mat
- DatasetRahman2022/TR1446/TR1446_nativeT1.mat
- __MACOSX/DatasetRahman2022/TR1446/._TR1446_nativeT1.mat
