# Supplementary material for: Cardiac Diffusion Tensor Biomarkers of Chronic Infarction Based on In Vivo Data
Source: Appl Sci (Basel). Author manuscript; Available in PMC 2022 Aug 25. (PMC9408809; doi:10.3390/app12073512)
Supplement: In vivo cDTI, native T1, post-contrast T1, and LGE data for the analyzed swine subjects [file NIHMS1812333-supplement-In_vivo_cDTI__native_T1__post-contrast_T1__and_LGE_data_for_the_analyzed_swine_subjects.zip › DatasetRahman2022/Readme.txt]

Each folder contains in vivo cDTI, native T1, post contrast T1, and LGE data for the swine subjects with chronic myocardial infarction considered in this study.

Subject 1 is TR1434
Subject 2 is TR1493
Subject 3 is TR1445
Subject 4 is TR1446
Subject 5 is TR1404


%%%%%%%%%%%%%%
cDTI data
%%%%%%%%%%%%%%

The cDTI datasets in .mat format contain two data structures: Dcm and enum. 

Dcm is of shape X x Y x Z x b x d x a:
- X and Y are the dimensions of the images.
- Z is the total number of slices.
- b is the b-value (2 in all cases since the b-values were 0 and 350 s/mm^2).
- d is the number of directions.
- a is the number of averages.

enum contains the information required to reconstruct the diffusion tensor.


%%%%%%%%%%%%%%%%%%%%%%%%%%%%%%%%%%%%%%%%%%%%%%%%
Native T1, post contrast T1, and LGE data
%%%%%%%%%%%%%%%%%%%%%%%%%%%%%%%%%%%%%%%%%%%%%%%%

Native T1, post contrast T1, and LGE datasets are of size X x Y x Z where X and Y are the dimensions of the images and Z is the total number of slices.
